# Supplementary material for: Targeting Siderophore-Mediated Iron Uptake in M. abscessus: A New Strategy to Limit the Virulence of Non-Tuberculous Mycobacteria
Source: Pharmaceutics. 2023 Feb 2;15(2):502. doi: 10.3390/pharmaceutics15020502 (PMC9966845; doi:10.3390/pharmaceutics15020502)
Supplement: Supplementary file 1 [file pharmaceutics-15-00502-s001.zip]

Archive with 1 entries (1 files):
- pharmaceutics-2147103-supplementary.pdf
